# Supplementary material for: Efficacy of Distortion Correction on Diffusion Imaging: Comparison of FSL Eddy and Eddy_Correct Using 30 and 60 Directions Diffusion Encoding
Source: PLoS One. 2014 Nov 18;9(11):e112411. doi: 10.1371/journal.pone.0112411 (PMC4236106; doi:10.1371/journal.pone.0112411)
Supplement: Data S1 — Preprocessed fractional anisotropy maps for all subjects. The prefixes NC, EC, and ET indicate reconstructed images with no correction, eddy_correct with spline interpolation, and topup and eddy, respectively. NC30, EC30, and ET30 images were obtained from 30 directions diffusion encoding, and NC60, EC60, and ET60 from 60 directions encoding. The postfix for each filename denote subject number. (GZ) [file pone.0112411.s009.gz]

Archive with 60 entries (60 files):
- EC30_001.nii.gz
- EC30_002.nii.gz
- EC30_003.nii.gz
- EC30_004.nii.gz
- EC30_005.nii.gz
- EC30_006.nii.gz
- EC30_007.nii.gz
- EC30_008.nii.gz
- EC30_009.nii.gz
- EC30_010.nii.gz
- EC60_001.nii.gz
- EC60_002.nii.gz
- EC60_003.nii.gz
- EC60_004.nii.gz
- EC60_005.nii.gz
- EC60_006.nii.gz
- EC60_007.nii.gz
- EC60_008.nii.gz
- EC60_009.nii.gz
- EC60_010.nii.gz
- ET30_001.nii.gz
- ET30_002.nii.gz
- ET30_003.nii.gz
- ET30_004.nii.gz
- ET30_005.nii.gz
- ET30_006.nii.gz
- ET30_007.nii.gz
- ET30_008.nii.gz
- ET30_009.nii.gz
- ET30_010.nii.gz
- ET60_001.nii.gz
- ET60_002.nii.gz
- ET60_003.nii.gz
- ET60_004.nii.gz
- ET60_005.nii.gz
- ET60_006.nii.gz
- ET60_007.nii.gz
- ET60_008.nii.gz
- ET60_009.nii.gz
- ET60_010.nii.gz
- NC30_001.nii.gz
- NC30_002.nii.gz
- NC30_003.nii.gz
- NC30_004.nii.gz
- NC30_005.nii.gz
- NC30_006.nii.gz
- NC30_007.nii.gz
- NC30_008.nii.gz
- NC30_009.nii.gz
- NC30_010.nii.gz
- NC60_001.nii.gz
- NC60_002.nii.gz
- NC60_003.nii.gz
- NC60_004.nii.gz
- NC60_005.nii.gz
- NC60_006.nii.gz
- NC60_007.nii.gz
- NC60_008.nii.gz
- NC60_009.nii.gz
- NC60_010.nii.gz
